# Supplementary material for: Tracheal Tissue Engineering: Advances and Challenges
Source: Bioengineering (Basel). 2026 May 29;13(6):641. doi: 10.3390/bioengineering13060641 (PMC13296255; doi:10.3390/bioengineering13060641)
Supplement: Supplementary file 1 [file bioengineering-13-00641-s001.zip]

Archive with 1 entries (1 files):
- bioengineering-4303790-supplementary.pdf
